# Supplementary material for: Quantifying Greenhouse Gas Emissions and Carbon Footprint of Sheep Production Using the IPCC Tier 2 Approach
Source: Animals (Basel). 2026 Apr 2;16(7):1099. doi: 10.3390/ani16071099 (PMC13072365; doi:10.3390/ani16071099)
Supplement: Supplementary file 1 [file animals-16-01099-s001.zip]

Archive with 1 entries (1 files):
- animals-4227735-supplementary.pdf
